# Supplementary material for: Genetically engineered human cell–based microrobots for selective cancer cell death
Source: Sci Adv. 2026 Apr 29;12(18):eaea9831. doi: 10.1126/sciadv.aea9831 (PMC13127565; doi:10.1126/sciadv.aea9831)
Supplement: Supplementary file 2 — Movies S1 to S5 [file sciadv.aea9831_movies_s1_to_s5.zip]

Archive with 5 entries (5 files):
- aea9831_movie_s1.mp4
- aea9831_movie_s2.mp4
- aea9831_movie_s3.mp4
- aea9831_movie_s4.mp4
- aea9831_movie_s5.mp4
